# Supplementary material for: Exploring Benzo[h]chromene Derivatives as Agents against Protozoal and Mycobacterial Infections
Source: Pharmaceuticals (Basel). 2024 Oct 16;17(10):1375. doi: 10.3390/ph17101375 (PMC11510191; doi:10.3390/ph17101375)
Supplement: Supplementary file 1 [file pharmaceuticals-17-01375-s001.zip]

Archive with 1 entries (1 files):
- pharmaceuticals-3265124-supplementary.pdf
